# Supplementary material for: A Molecular Hypothesis on Malignant Transformation of Oral Lichen Planus: A Systematic Review and Meta-Analysis of Cancer Hallmarks Expression in This Oral Potentially Malignant Disorder
Source: Cancers (Basel). 2024 Jul 23;16(15):2614. doi: 10.3390/cancers16152614 (PMC11311016; doi:10.3390/cancers16152614)
Supplement: Supplementary file 1 [file cancers-16-02614-s001.zip]

Archive with 1 entries (1 files):
- cancers-3086352-supplementary.pdf
